# Supplementary material for: A Systematic Review on Synthetic Medical Images Generation—Recent Trends and Future Opportunities
Source: Diagnostics (Basel). 2026 Jul 10;16(14):2166. doi: 10.3390/diagnostics16142166 (PMC13409632; doi:10.3390/diagnostics16142166)
Supplement: Supplementary file 1 [file diagnostics-16-02166-s001.zip]

Archive with 2 entries (2 files):
- Full study characteristics and generative models grouped by application domain.xlsx
- prisma 2020 checklist.pdf
