# Supplementary material for: A Systematic Review on Synthetic Medical Images Generation—Recent Trends and Future Opportunities
Source: Diagnostics (Basel). 2026 Jul 10;16(14):2166. doi: 10.3390/diagnostics16142166 (PMC13409632; doi:10.3390/diagnostics16142166)
Supplement: Supplementary file 1 [file diagnostics-16-02166-s001.zip › Full study characteristics and generative models grouped by application domain.xlsx]

## Sheet: Study characteristics and gener
Study Characteristics and Generative Models Grouped by Application Domain
Author & Year	Paper Title	Purpose	Method Used	Dataset	Model Type	Metrics	Ref
IMAGE SYNTHESIS
Khatun et al. (2025)	Quantum generative learning for high-resolution medical image generation	Knee X-ray synthesis	QIGL: quantum circuits, PCA for feature extraction	Knee OA X-ray, Medical MNIST	GAN	FID	[30]
Shah et al. (2025)	Super-Resolution Medical Image Generation using SRGAN and CGAN	Super-resolution image generation	Super-resolution GAN (SRGAN), CGAN	Hand, Chest, Brain MRI	GAN	PSNR, SSIM, MSE	[41]
Feng et al. (2024)	Knowledge Distillation GAN (KGAN) for Brain MRI to CT Synthesis	Brain MRI to CT synthesis	Knowledge distillation GAN, Deep CNN as generator or discriminator	Harvard Medical School Dataset (Brain MRI & CT)	GAN	SSIM, SCD	[39]
Xiao et al. (2025)	SCAGAN: Special Common Attention GAN for Wireless Capsule Endoscopy Synthesis	WCE lesion image synthesis	SCA Net for WCE generation, SSIM Loss, DiffAug	Kvasir Capsule	GAN	FID	[5]
Ayubi et al. (2024)	BlobGAN with Self-Attention for Gastrointestinal Image Generation	GI image generation	BlobGAN, Self-Attention Block	Kvasir v2	GAN	FID, IS	[25]
Mao et al. (2025)	Improved CycleGAN with Illumination-Aware Attention for Gastroscopic Image Enhancement	Low-light gastroscopic image enhancement	Improved CycleGAN, Illumination-Aware Attention, PatchGAN	Peking University People's Hospital Dataset (Gastroscopy)	GAN	NIQE, BRISQUE	[43]
Lee et al. (2025)	StyleGAN3-Based Gastric Cancer Image Synthesis Integrated with YOLOv8 Detection	Gastric cancer image synthesis	StyleGAN3-Based Image Synthesis Integrated with YOLOv8 to improve Gastric Cancer Detection	Gastroscopy Images (Gil Medical Center)	GAN	FID, IS, KID	[45]
Ma et al. (2025)	MDDPM: Multi-Level UNet with Cross-Attention for Super-Resolution MRI Generation	MRI image generation	Diffusion model using cross-attention and multi-level UNet	Alzheimer MRI, Knee MRI, T1 Brain MRI	Diffusion	PSNR, SSIM, UQI, NSME	[8]
Krishna et al. (2025)	MC-DDPM: Multi-Condition Denoising Diffusion for Mammography and Lung CT Synthesis	Mammography and Lung CT synthesis	MC-DDPM: a controllable image synthesis	NLST, RSNA, INbreast	Diffusion	FID	[31]
Kidder et al. (2024)	DreamBooth Fine-Tuning of Stable Diffusion for Brain MRI and Mammography Synthesis	Brain MRI, chest and lung X-ray synthesis	DreamBooth for fine-tuning Stable Diffusion with text prompts	Brain MRI, CESM, Chest and Lung X-ray	Diffusion	FID	[9]
Pan et al. (2025)	CSM-DPM: Gaussian and Point Noise Hybrid DDPM for Cervical Spine MRI Synthesis	Cervical spine MRI synthesis	Hybrid of Gaussian and point noise with a special attention mechanism	Cervical Spine MRI	Diffusion	FID	[34]
Jiang et al. (2025)	Fast-DDPM: 10-Step Noise Scheduling for MRI and CT Image-to-Image Synthesis	MRI and CT image-to-image synthesis	DDPM with 10-step noise scheduling	BraTS 2018, Prostate-MRI, LDCT	Diffusion	PSNR, SSIM, RMSE, MAE	[33]
Shi et al. (2025)	Privacy-Preserving Latent Diffusion for CT, MRI, and PET Image Synthesis	CT, MRI, and PET image synthesis	Latent diffusion with a privacy filter (PF-VGG)	IXI Brain MRI, BrainPET	Diffusion	SSIM, PSNR	[98]
Choudhury et al. (2024)	Autoencoder with Vision Transformer for TTE to Cardiac MR Synthesis	Synthesis of Cardiac MR from Ultrasound (TTE) inputs	Autoencoder with Vision Transformer (ViT) and Attention Mechanisms	UK Biobank Dataset (TTE & CMR)	Autoencoder	SSIM, PSNR, MSE	[72]
Dorent et al. (2023)	MHVAE: Multi-Modal Hierarchical Variational Autoencoder for MR/iUS Synthesis	Ultrasound (iUS) and MR brain images synthesis	Multi-modal Hierarchical Variational Autoencoder (MHVAE) with adversarial learning	Clinical Brain Glioma	Autoencoder	PSNR, SSIM, LPIPS	[70]
Huang & Zhang (2023)	L-VAE: Variational Autoencoder with Dual Path Encoder for Lumbar Spine 3D Synthesis	Lumbar spine 3D image synthesis	VAE with Dual Path Encoder and Spatial Coordinate Attention	Lumbar Spine (First People's Hospital of Yunnan Province)	Autoencoder	EMD, Chamfer Distance (CD)	[69]
Diamantis et al. (2022)	EndoVAE: Variational Autoencoder for Endoscopic Image Synthesis	Endoscopic images synthesis	Variational Autoencoder (VAE)	KID Dataset	Autoencoder	PSNR, SSIM, MSE	[27]
Gan & Wang (2022)	Adversarially Learned Variational Autoencoder for Esophageal OCT Synthesis	Esophageal Optical Coherence Tomography image synthesis	Adversarially Learned Variational Autoencoder	Esophageal OCT images	Autoencoder	SSIM, PSNR	[71]
Magalhaes et al. (2025)	Using generative adversarial networks for endoscopic image augmentation of stomach precancerous lesions	DCGAN-generated synthetic endoscopic images	Deep Convolutional GAN; evaluated with ResNet50 and ViT	Benchmark Dataset of Endoscopic Images for Intestinal Metaplasia and Gastritis Atrophy	GAN	Inception Score (IS), Accuracy, Precision, Recall (Sensitivity), Specificity, F1-Score,	[11]
Mukherkjee et al. (2022)	Brain tumor image generation using an aggregation of GAN models with style transfer	Brain tumor MRI synthesis	Aggregation of two DCGAN variants and a WGAN with style transfer for synthetic brain MRI generation.	BRATS 2020 Multimodal Brain Tumor Segmentation	GAN	SSIM, PSNR, KL-divergence	[48]
Onakpojeruo et al. (2024)	Enhanced MRI-based brain tumour classification with a novel Pix2pix generative adversarial network augmentation framework	Brain MRI synthesis for multi-class tumor classification	Pix2Pix GAN conditional image-to-image translation	Brain tumor classification MRI (Kaggle)	GAN	Accuracy, Precision, Recall, F1-score, ROC-AUC	[49]
Wang et al. (2026)	SelSSM: Selective state space module empowered generative adversarial networks for multi-modal MR image synthesis	Improve multi-modal MRI synthesis with dynamic feature selection.	Proposed SelSSM with selective state-space modeling and modality-aware feature selection. Integrated gradient/frequency-guided refinement and contrastive inference	BraTS2019, BraTS2020	GAN	PSNR, SSIM, MAE, LPIPS, Dice	[52]
Saimon et al. (2026)	Improving Brain Tumor Detection Through Synthetic Data Augmentation using Conditional GANs	Synthetic brain tumor image generation to improve classification	Conditional GAN (cGAN) to generate balanced MRI images Hybrid CNN+Swin Transformer classifier on the synthetic data	Brain Tumor MRI Dataset	GAN	Accuracy, Precision, Recall, F1-score	[53]
Lai et al. (2025)	Generating Brain MRI with StyleGAN2-ADA: The Effect of the Training Set Size on the Quality of Synthetic Images},	Brain MRI synthesis for data augmentation and privacy-preserving sharing	StyleGAN2-ADA (GAN): generate realistic synthetic brain MRI image Augmentation (ADA): improve training stability	OpenBHB Multi-Site Brain MRI Dataset	GAN	FID, KID, Precision, Recall,Accuracy, Sensitivity, Specificity	[54]
Hung et al. (2023)	Med-cDiff: Conditional medical image generation with diffusion models	Generate high-quality conditional medical images for MRI super-resolution, X-ray denoising, and MRI inpainting.	Conditional Denoising Diffusion Probabilistic Model: Generates medical images conditioned on input images	Prostate MRI Dataset Chest X-ray Pneumonia Dataset Prostate T1-weighted MRI Dataset	Diffusion	LPIPS, FID, Accutance, Dice Similarity Coefficient	[56]
Kim & Park (2024)	Adaptive latent diffusion model for 3d medical image to image translation: Multi-modal magnetic resonance imaging stud	Generate missing MRI modalities from available MRI scans	Adaptive Latent Diffusion Model (ALDM): Uses a latent diffusion model with MS-SPADE to translate one MRI modality into multiple target modalities.	BraTS2021 and IXI Dataset	Diffusion	PSNR, NMSE, SSIM	[84]
Mahdi et al. (2025)	3D Latent Diffusion Model for MR-Only Radiotherapy: Accurate and Consistent Synthetic CT Generation	MRI-to-CT synthesis for clinically reliable synthetic CT in radiotherapy	3D Latent Diffusion Model (3D-LDM)	SynthRAD2023 Challenge Task 1	Diffusion	MAE, PSNR, SSIM	[85]
Kui et al. (2025)	Med-LVDM: Medical Latent Variational Diffusion Model for Multimodal Image Translation	Generate high-quality medical images for multimodal MRI translation	Med-LVDM (Medical Latent Variational Diffusion Model): Performs medical image translation using latent variational diffusion with a U-ViT backbone.	BraTS2018 Dataset, IXI Dataset, MRI-CT Dataset	Diffusion	SSIM,PSNR	[86]
Machavcek et al. (2023)	Mask-conditioned latent diffusion for generating gastrointestinal polyp images	Generate realistic synthetic GI polyp images	Conditional Diffusion Probabilistic Model (DPM): Generates synthetic GI polyp images conditioned on segmentation masks.	GI polyp images	Diffusion	Micro-Imagewise IoU	[87]
Kim et al. (2024)	Controllable Text-to-Image Synthesis for Multi-Modality MR Images	Generate realistic, controllable multi-modal brain MR images.	Text-Conditional Latent Diffusion Model (LDM): Generates multi-modal MR images using text prompts and structural masks.	Brain MR imaging dataset of glioma patients was sourced from Seoul Asan Medical Center	Diffusion	FID, SSIM, NMI, NCC, CLIP Score, Turing Test Accuracy, Image Quality Score	[88]
Khader et al. (2023)	Denoising diffusion probabilistic models for 3D medical image generation	Generate realistic 3D MRI and CT images	Uses a VQ-GAN latent space with a 3D denoising diffusion probabilistic model to generate 3D medical images.	ADNI (Alzheimer's Disease Neuroimaging Initiative) LIDC-IDRI, DUKE Breast MRI, MRNet Dataset	Diffusion	Dice Score, MS-SSIM, Radiologist Evaluation	[90]
Huang et al. (2024)	Chest-Diffusion: Lightweight Transformer-Based Diffusion for Text-to-Chest X-Ray Generation	Generate realistic chest X-ray (CXR) images from radiology reports	Lightweight transformer-based latent diffusion model using BiomedCLIP and U-ViT for report-to-CXR generation	MIMIC-CXR Dataset	Diffusion	FID, AUROC, Inference Time, FLOPs	[91]
Anaya et al. (2025)	Exploring the Robustness of Stable Diffusion in Chest X-ray Generation from Text Prompts	Generate clinically relevant chest X-ray images and evaluate the robustness of text-guided image generation.	Stable Diffusion + ClinicalBERT: Uses ClinicalBERT text encoding to generate chest X-ray images from text prompts.	NIH Chest X-ray Dataset	Diffusion	FID, GLCM, KL Divergence, LPIPS, SSIM, PSNR	[93]
Rguibi et al. (2023)	Medical variational autoencoder and generative adversarial network for medical imaging	Generate high-quality synthetic chest X-ray images for medical imaging	Hybrid VAE-GAN framework combining a Convolutional Variational Autoencoder (VAE) for latent feature learning with a GAN for realistic image generation	National Institutes of Health Chest X-Ray Dataset (ChestX-ray8)	Hybrid (GAN+VAE)	IS, FID	[75]
Akhmedova & Korber (2025)	GANetic Loss: Genetic Programming-Based GAN Loss for Imag+B29+B42	Improve GAN training and generate higher-quality medical images	GANetic Loss (GAN): A Genetic Programming-based loss function for GAN training.	Hyper-Kvasir, BreCaHAD, LAG	GAN	FID, KID, AUROC	[29]
Mendez et al. (2025)	VAE-Based Ultrasound Image Synthesis	Generate synthetic ultrasound images to improve hemarthrosis detection	Uses a content generator and context generator to create synthetic ultrasound images.	Knee recess distension ultrasound images	VAE	FID	[122]
Cao et al. (2023)	AE-GAN: Multi-Modal Framework for Modality-Specific Medical Image Generation	Multi-modal medical image generation	AE-GAN (Autoencoder-driven GAN) with multimodal collaborative learning	BraTS2020 ISLES2015, Chinese Brain Molecular and Functional Mapping (CBMFM)	Hybrid (AE+GAN)	PSNR, SSIM	[78]
Afnan et al. (2024)	Hybrid deep learning framework for bidirectional medical image synthesis	Brain CT and MRI image synthesis via bidirectional learning	Hybrid VAE–CycleGAN–U-Net framework for bidirectional image synthesis	CT and MRI Brain Scans (Kaggle)	Hybrid (VAE+GAN)	MAE, PSNR, SSIM	[79]
Guo et al. (2023)	MedGAN: An Adaptive GAN Approach for Medical Image Generation	Improve GAN convergence and generate high-quality medical images for few-shot learning	Proposed MedGAN which uses Wasserstein-loss-based convergence metrics and an adaptive generator and discriminator training strategy to dynamically balance updates.	Private clinical dermatology dataset	GAN	Classification Accuracy, mAP	[115]
Zheng et al.(2024)	Light and Fast Generative Adversarial Network for High-Fidelity CT Image Synthesis	Generate high-fidelity liver CT images for small-sample liver tumor datasets and improve classification.	LF-GAN with SCSE generator, AEG attention discriminator, and hybrid loss (Hinge + GLCM + Reconstruction).	LiTS, HepaticVessel, MTM liver CT	GAN	FID, PSNR, SSIM	[109]
Faisal et al. (2022)	Generating Privacy Preserving Synthetic Medical Data	Generate privacy-preserving synthetic medical images for deep learning.	A differentially private WGAN that applies selective noise to the generator while keeping the discriminator noise-free	Radiology images	GAN	FID, Classification Accuracy	[99]
Jin et al. (2025)	Hierarchical multi-scale Mamba generative adversarial network for multi-modal medical image synthesis	Synthesize high-quality multi-modal medical images for missing modality translation.	Proposed HMS-MambaGAN, integrating ConvMamba blocks, a hierarchical multi-scale (HMS) module, dual decoders, GLGCM loss, and diffusion-assisted image generation to capture global–local features and enhance texture preservation.	BraTS (Multi-contrast MRI), IXI (MRI)	BraTS (Multi-contrast MRI), IXI (MRI)	PSNR, SSIM, MAE, LPIPS	[117]
Fatima et al. (2025)	Synthetic lung ultrasound data generation using autoencoder with generative adversarial network	Generate synthetic lung ultrasound images to balance minority classes	Supervised Autoencoder GAN (SA-GAN) with gradient penalty loss	Italian COVID-19 Lung Ultrasound Database	Hybrid (GAN+AE)	SSIM, Accuracy, Precision, Recall, F1-score	[80]
Shodiev et al. (2025)	Privacy-Preserving Synthetic Mammograms: A Generative Model Approach to Privacy-Preserving Breast Imaging Datasets	Generate privacy-preserving synthetic mammograms while maintaining diagnostic quality.	Conditional Latent Diffusion Model (CLDM)	VinDr-Mammo	Diffusion	FID, ROC-AUC, F1-score	[97]
Chen et al. (2024)	ICycle-GAN: Improved Cycle Generative Adversarial Networks for Liver Medical Image Generation	Generate high-quality liver CT and MRI images	Improved Cycle-GAN with encoder–decoder correction network and additional loss correction function	LiTS (CT) and CHAOS (MRI)	GAN	SSIM, PSNR, NMAE, FID	[107]
Heng et al. (2024)	HLSNC-GAN: Adversarial + Identity + Cycle-Consistency + Hinge Loss for CT/MRI Synthesis	Generate high-quality synthetic CT from unpaired MRI	HLSNC-GAN: CycleGAN with hinge loss, switchable normalization (SN), ResNet blocks, RMSprop.	MRI–CT (paired & unpaired) Dataset	GAN	PSNR, SSIM	[108]
Guo et al. (2024)	MAISI: Medical AI for Synthetic Imaging	Generate high-resolution synthetic 3D CT images	VAE-GAN used for compressing high-resolution 3D medical images into latent space Latent Diffusion Model (LDM) used for generating realistic 3D CT latent features ControlNet used for adding segmentation masks	TCIA COVID-19 Chest CT, TCIA Colon Abdomen CT, MSD03 Liver Abdomen CT, LIDC Chest CT, TCIA Stony Brook COVID Chest CT, NLST Chest CT, TCIA Upenn GBM Brain MR, AOMIC Brain MR, QTIM Brain MR, TCIA Acrin Chest MR, TCIA Prostate MR, AbdomenCT-1K, AMOS22, autoPET23, BTCV, TotalSegmentatorV2, VerSe	Hybrid (VAE-GAN, LDM)	SSIM, PSNR, FID, Dice Similarity Coefficient	[4]
SYNTHESIS FOR SEGMENTATION
Zhang et al. (2025)	GenSeg: Pix2Pix with Multi-Level Optimization for Medical Image Segmentation	Skin lesion, lung, polyp, breast cancer, placental vessel, foot ulcer segmentation	Pix2Pix, Multi-level optimization (MLO) for end-to-end training	FetReg, KVASIR, FUSeg	GAN	Dice score, IOU	[24]
Liu et al. (2025)	RadImageGAN: StyleGAN-XL + BigDatasetGAN for Multi-Modal Medical Image Synthesis	Multi-modal medical image synthesis	StyleGAN-XL trained on RadImageNet; BigDatasetGAN for pixel-wise label generation	Kvasir, Private Dataset	GAN	FID, Dice Score	[40]
Hamghalam et al. (2024)	EnhGAN / ESGAN: Enhancement and Segmentation GAN for Brain Tumor Sub-Region Contrast	Enhance contrast of tumor sub-regions for voxel-wise and region-wise segmentation	Enhancement and Segmentation GAN (ESGAN) & EnhGAN with multi-scale Markovian discriminator	MR brain tumor datasets	GAN	Segmentation accuracy	[50]
Liu et al. (2025)	Polyp-Gen: Spatial-Aware Diffusion for Full Automatic Polyp Image Generation	Polyp image Generation	Diffusion based method for endoscopic image synthesis (Polyp-Gen)	LDPolypVideo, Kvasir-Seg	Diffusion	FID, IS	[57]
Liang et al. (2021)	Data augmentation of thyroid ultrasound images using generative adversarial network	Generate synthetic thyroid ultrasound image and improve U-Net segmentation.	Improved α-WGAN-GP: An auto-encoding GAN combining WGAN-GP and VAE for realistic thyroid ultrasound image generation.	Thyroid ultrasound images	Hybrid (GAN+VAE)	MMD, 1-NN, MS-SSIM, mIoU, Dice Score	[73]
Revathi et al. (2024)	Synthesizing Realistic Knee MRI Images: A VAEGAN Approach for Enhanced Medical Data Augmentation	Generate realistic synthetic knee MRI images	Hybrid VAE-GAN with custom loss function (reconstruction loss, KL divergence, and adversarial loss)	Osteoarthritis Initiative (OAI) Knee MRI Dataset	Hybrid (VAE+GAN)	FID, MSE	[77]
Yang et al. (2024)	GANs-guided conditional diffusion model for synthesizing contrast-enhanced computed tomography images	Generate high-quality contrast-enhanced CT images from non-contrast CT images.	GANs-CDM: A GAN-guided conditional diffusion model that generates CE-CT images from NC-CT images.	CE-CT dataset	Hybrid (GAN+Diffusion)	PSNR, SSIM, MSE	[74]
Li et al. (2026)	Multimodal Brownian bridge diffusion model for controllable synthetic medical image generation	Generate controllable synthetic medical images to improve downstream segmentation	Proposed MBBDM with Brownian Bridge Diffusion, mask and text guidance. Integrated ACBN for anatomically consistent and semantically controllable image synthesis.	Medical images Kvasir-SEG (Endoscopy) ISIC 2016 (Dermoscopy) 3D-IRCADb-01 (CT Liver)various)	Diffusion	Dice, IoU (mIoU), Precision, Recall	[92]
Xu et al. (2024)	MedSyn: Hierarchical Text-Guided Diffusion for 3D Lung CT Image Generation	3D lung CT image generation from text	Text-Guided Hierarchical Diffusion Model: Generates high-resolution 3D lung CT images conditioned on text and anatomical segmentation masks	Lung CT	Diffusion	Not specified in text	[89]
Wang et al. (2025)	Segmentation-Label Guided DDPM with Super-Resolution for Abdominal CT Synthesis	Abdominal CT image synthesis	Segmentation-label guided DDPM combined with super-resolution techniques	Total Segmentator	Diffusion	FID, PSNR, SSIM, Dice Coefficient	[35]
Xie et al. (2025)	MedDiff-FT: Fine-Tuning Stable Diffusion with Dynamic Guided Masks for Medical Image Synthesis	Skin, breast, ultrasound image synthesis	Fine-tuning Stable Diffusion with dynamic guided masks	BUSI, ISIC, PH2, DDTI	Diffusion	Dice score, FID, mIoU	[94]
Kaleta et al. (2024)	Stable Diffusion Image-to-Image Translation for Endoscopic Image Synthesis	Endoscopic Image Generation	Stable Diffusion based on image to image translation	CholecT45, Cholec80	Diffusion	IOU	[59]
SYNTHESIS FOR CLASSIFICATION
Ding et al. (2025)	CBLOF-Based GAN for Medical Image Classification and Augmentation	Image classification and augmentation	CBLOF-based GAN	BloodMNIST, OrganCMNIST, PathMNIST, Pneumonia MNIST	GAN	Precision, Recall, F1, Accuracy, FID	[126]
Janutenas & Sesok (2025)	Enhanced StarGAN with Viewpoint Attention and Perspective Transformation for GI Synthesis	GI image synthesis	Enhanced StarGAN (Viewpoint Attention Module + Perspective Transformation Module)	Kvasir-v2	GAN	Accuracy	[12]
Prabu et al. (2025)	EIC-MLA: GANs with Machine Learning Algorithm for Endoscopic Image Classification	Endoscopic image generation and classification	GANs with machine learning algorithm (EIC-MLA)	Kvasir-Capsule	GAN	Accuracy	[42]
Wang et al. (2025)	MINIM: Unified Text-to-Medical Image Generation Framework	Multi-modal medical image synthesis	MINIM: U-Net + cross-attention, CLIP text encoder, BERT tokenizer	OCT Retinal, Fundus, Chest CT and X-ray, Breast MRI, Brain MRI	GAN	FID, IS, MS-SSIM, AUROC	[82]
Hangaragi et al. (2025)	Convolutional Autoencoder (CAE) with Denoising Generator for Lung Cancer Image Synthesis	Lung cancer image synthesis	Convolutional Autoencoder (CAE) with a Denoising Generator	Chest CT-scan, IQOTH/NCCD lung cancer	Autoencoder	SSIM, Classification Accuracy	[68]
Rais et al. (2025)	CAT-VAE: Cross-Attention Transformer Variational Autoencoder for Medical Image Synthesis	Medical image synthesis quality	VAE with Cross-Attention Transformers (CAT-VAE)	BraTS20 MRI, Breast Ultrasound	Autoencoder	SSIM, PSNR, FID, MSE, Classification Accuracy	[32]
Onakpojeruo et al. (2025)	Denoising Diffusion Model (DDM) for Synthetic Data Generation in Brain Tumor Classification	Enhance brain tumor classification	DDM-based data augmentation and image pre-processing	Brain MRI	Diffusion	Accuracy	[60]
De-La-Fuente et al. (2024)	Class-Specific VAE with Latent Space Interpolation for Gastric Image Enhancement	Enhancing gastric images for classification	Class-specific VAE and latent space interpolation	Esophagogastroduodenoscopy	Autoencoder	Accuracy, Recall, Precision, F1-score	[66]
Feihong et al. (2021)	A new VAE-GAN model to synthesize arterial spin labeling images	ASL image synthesis for dementia disease diagnosis	VAE integrated in GAN generator	Paired sMRI–ASL dataset ADNI-1 dataset	Hybrid (VAE+GAN)	Classification Accuracy	[76]
Moshe et al. (2026)	Enhancing Brain Tumor Classification and Generalization Using DDPM-Generated MRI, Mutual Information and Ensemble Learning	Improve brain tumor classification and cross-dataset generalization using synthetic MRI	Synthetic MRI using DDPM with mutual information regularization	BraTS 2019, TAMSC Brain MRI	Diffusion	FID, IS, Pearson Correlation, Accuracy, F1-score	[61]
Ziller et al. (2021)	Medical Imaging Deep Learning with Differential Privacy	Privacy-preserving medical image classification and segmentation	Proposed deepee, a DP-SGD framework with parallelized per-sample gradient computation for privacy-preserving model training.	Paediatric Pneumonia (Chest X-ray) Medical Segmentation Decathlon (MSD) Liver Dataset (CT)	GAN	ROC-AUC, Dice Coefficient	[100]
Diamantis et al. (2024)	TIDE: VAE with Multiscale Feature Extraction and Residual Connections for WCE Synthesis	WCE image synthesis	VAE with multiscale feature extraction and residual connections (TIDE)	KID Dataset, Kvasir-Capsule	Autoencoder	PSNR, SSIM, MSE	[28]
SYNTHESIS FOR DATA AUGMENTATION
Maguluri et al. (2025)	Progressive GAN framework for realistic chest X-ray synthesis and data augmentation.	Chest X-ray synthesis	PGAN generator, PatchGAN discriminator	Raw CXR Dataset	GAN	FID, SSIM, MAE	[38]
Freiche et al. (2025)	Fine-Tuned Stable Diffusion with ControlNet for Breast Ultrasound Image Synthesis	Ultrasound images synthesis	Fine-tuned Stable Diffusion conditioned with ControlNet and segmentation masks	Breast Ultrasound Images (BUSI)	Diffusion	Qualitative assessment	[58]
Kebaili et al. (2025)	Slice-Based Latent Diffusion for 3D Multi-Modal Medical Image and Mask Synthesis	3D multi-modal image and mask synthesis	Slice-based generation, Positional encoding, LDM	BRATS2021, 3D Multi-modal MRI	Diffusion	FID, Dice Score	[62]
Mirowski et al. (2025)	ControlNet-Based Diffusion for Brain Lesion MRI Synthesis and Segmentation	Synthesize realistic MRI brain images	ControlNet framework, custom diffusion design with attention mechanisms	BRaTS2021, 2D FLAIR MRI slices	Diffusion	FID, MS-SSIM	[63]
Montoya et al. (2024)	Fine-Tuned Stable Diffusion for Mammographic Image Synthesis via Text Prompts	Mammographic image synthesis	SD with text prompts and latent space processing	OMI-H, VinDr Mammo	Diffusion	FID, MS-SSIM	[10]
Zhou et al. (2025)	3D-VQGAN + Masked Transformer for Synthetic 3D Brain Tumor ROI Generation	Synthetic 3D tumor ROI generation	3D-VQGAN + Masked Transformer	BraTS 2019	GAN	FID, MS-SSIM, MMD, Accuracy	[51]
Martyniak et al. (2025)	SimuScope: Low-Rank Adaptation + Stable Diffusion for Synthetic Surgical Endoscopic Image Generation	Endoscopic image generation	Low-Rank Adaptation (LoRA) and Stable Diffusion for surgical endoscopic image generation	CholecT45, IRCAD 3D CT liver	Diffusion	PSNR, SSIM, FID	[83]
Goceri (2024)	GAN Based Augmentation Using a Hybrid Loss Function for Dermoscopy Images	Improve dermoscopy image augmentation and skin lesion classification	A Pix2Pix-based conditional GAN with a hybrid loss (Content + SSIM + Smooth L1)	HAM10000 / Dermoscopy images	GAN	Accuracy, Sensitivity, Specificity, F1-score, MCC	[118]
Yoon et al. (2022)	Colonoscopic image synthesis with generative adversarial network for enhanced detection of sessile serrated lesions using convolutional neural network	Colonoscopic image generation for detection improvement	StyleGAN2: Generates realistic synthetic sessile serrated lesion (SSL) endoscopic images for data augmentation.	Seoul National University Hospital Colonoscopy ETIS-LaribPolypDB CVC-ClinicDB	GAN	FID, Sensitivity, Specificity, PPV, F1-Score, Average Precision (AP), Accuracy	[44]
Zhao et al. (2022)	A Generative Adversarial Network Technique for High-Quality Super-Resolution Reconstruction of Cardiac Magnetic Resonance Images	Improve super-resolution reconstruction of noisy cardiac MR images.	Proposed DnSRGAN integrating DnCNN denoising, SRGAN, GP, and WGAN loss for stable CMR super-resolution	Cardiac Magnetic Resonance (CMR) images / MRI	GAN	SSIM, PSNR	[112]
Jaén-Lorites et al. (2022)	Convolutional Variational Autoencoder (CVAE) with Style Transfer for Cardiac MR Synthesis	Cardiac MR image synthesis	Convolutional Variational Autoencoder (CVAE) combined with Style Transfer	Cardiac MRI, Short-axis cine MRI	Autoencoder	MSE, SSIM	[67]
Review Papers
Johari et al. (2025)	Generative Models in Synthetic 2d Medical Image Generation: A Systematic Review	Analyze generative models used for synthetic 2D medical image generation					[7]
Ali et al. (2025)	Generative adversarial networks (GANs) for medical image processing: recent advancements	Review recent GAN advancements in medical image processing, includinig image generation, segmentation, translation, and denoising/reconstruction					[6]
Skandarani et al. (2024)	GANs for Medical Image Synthesis	Comparative evaluation of GAN architectures for medical image synthesis.					[14]
Li et al. (2023)	A systematic collection of medical image datasets for deep learning	Summarizes medical image datasets and related challenges across imaging domains.					[13]
Patel et al.(2025)	A Review on Medical Image Generation Using Generative Adversarial Networks (GANs)	Review how GANs are used in medical image generation, augmentation, translation, segmentation, and diagnostics					[21]
Wang et al. (2025)	Diffusion Model for Medical Image Denoising, Reconstruction and Translation	Comprehensive overview of diffusion models, particularly their applications in medical image denoising, reconstruction, and translation					[55]
Khalid et al. (2023)	Privacy-Preserving Artificial Intelligence in Healthcare: Techniques and Applications	Review privacy-preserving AI techniques for healthcare, highlighting privacy attacks, protection methods, challenges, and future research directions.					[95]
Oulmalme et al. (2025)	A systematic review of generative AI approaches for medical image enhancement: Comparing GANs, transformers, and diffusion models	Evaluation of GANs, Diffusion Models, and Transformers for medical image quality enhancement, focusing on their clinical potential, limitations, and existing challenges.					[19]
Goyal and Mahmoud (2024)	A Systematic Review of Synthetic Data Generation Techniques Using Generative AI	Systematic review of synthetic data generation techniques, including LLMs, GANs, and VAEs, highlighting their applications, limitations, and future research directions.					[17]
Sordo et al. (2025)	Synthetic Scientific Image Generation with VAE, GAN, and Diffusion Model Architectures	Evaluation of VAE, GAN, and Diffusion architectures for scientific image synthesis, focusing on image quality, scientific accuracy, and practical limitations.					[18]
Weerasinghe (2025)	Generative Models for Synthesis of Medical Imaging Data: A Review of VAEs, GANs, and the Hybrid VAE-GANs	Review of GANs, VAEs, and hybrid VAE-GAN models for synthetic medical image generation, highlighting their applications, strengths, limitations, and future research directions.					[20]
Zhu et al. (2024)	Privacy-Preserving in Medical Image Analysis: A Review of Methods and Applications	Review privacy-preserving techniques for medical image analysis					[96]
Tavse et al. (2022)	A Systematic Literature Review on Applications of GAN-Synthesized Images for Brain MRI	Systematic review of GAN-synthesized brain MRI applications, evaluating their role in image enhancement, disease diagnosis and evaluation metrics.					[22]
Azad et al. (2026)	A Systematic Review of Diffusion Models for Medical Image-Based Diagnosis: Methods, Taxonomies, Clinical Integration, Explainability, and Future Directions	Review of diffusion model applications in diagnostic medical imaging, highlighting current challenges and future research directions.					[16]
Akpinar et al. (2025)	Synthetic data generation via generative adversarial networks in healthcare: a systematic review of image-and signal-based studies	Review GAN applications for synthetic healthcare data					[15]
Saqlain et al.(2021)	Evolution and effectiveness of loss functions in generative adversarial networks	Analyze GAN loss functions to improve image generation performance					[101]
Others
Li et al. (2021)	Low-Dose CT Image Denoising with Improving WGAN and Hybrid Loss Function	Denoise low-dose CT images while preserving image details.	Improved WGAN (SSWGAN) with hybrid loss (adversarial, perceptual, sharpness, SSIM).	Mayo LDCT, Lung CT, Piglet CT, Thoracic CT	GAN	PSNR, SSIM, FSIM	[106]
Gajera et al. (2021)	CT-Scan Denoising Using a Charbonnier Loss Generative Adversarial Network	Denoise low-dose CT scans while preserving image quality	CL-GAN: WGAN with Charbonnier loss, VGG-19 perceptual loss, and Wasserstein adversarial loss.	Kaggle Data Science Bowl 2017 Chest CT, TCIA Phantom FDA Chest CT	GAN	PSNR, SSIM	[110]
Li & Jiang (2020)	TSRGAN: A Texture Super-Resolution GAN	Improve single-image super-resolution by generating realistic textures.	Enhanced SRGAN by replacing residual blocks with Residual Dense Blocks (RDBs) with WGAN-GP, improved perceptual loss, and texture loss.	DIV2K	GAN	PSNR , SSIM	[111]
Wang et al. (2024)	Low-light Image Enhancement Using Generative Adversarial Networks	Enhance low-light images while preserving color and details	GAN with encoder–decoder generator, multi-scale feature extraction, illumination attention, dual discriminator, and color + perceptual loss.	BDD100K (synthetic & real low-light road images)	GAN	PSNR, SSIM, LPIPS, NIQE, MetaIQA	[113]
Xiao et al. (2025)	MCGAN: Enhancing GAN Training with Regression-Based Generator Loss	Improve GAN training stability and generate higher-quality images	MCGAN replaces the conventional generator loss with a Monte Carlo regression loss (MSE) that matches discriminator outputs of real and generated samples	Image, video, time series data	GAN	FID, IS, IFID, WA, SA	[114]
Veiner et al. (2024)	A Unifying Generator Loss Function for Generative Adversarial Networks	Unify GAN generator loss functions under a common framework and improve training stability.	A parameterized generator loss framework that unifies existing GAN losses (VanillaGAN, α-GAN, LSGAN, LkGAN) Introduced SLkGAN with canonical discriminator optimization	CIFAR-10, Stacked MNIST	GAN	FID	[119]
Gonzalez et al. (2024)	Evolving GAN Formulations for Higher Quality Image Synthesis	Improve GAN image quality by evolving loss functions.	TaylorGAN – an evolutionary meta-learning framework that optimizes GAN loss functions using Taylor polynomial parameterizatiom, implemented on a pix2pix-HD conditional GAN.	CMP Facade dataset	GAN	SSIM, Perceptual Distance	[116]
Zhao et al. (2020)	Differentiable augmentation for data-efficient gan training	Improve GAN performance with limited training data	Proposed DiffAugment, which applies differentiable augmentations to both real and generated images during GAN training	ImageNet, FFHQ, LSUN, CIFAR-10, CIFAR-10	GAN	FID, IS	[125]
Weipeng Liu et al. (2025)	Multi-scale adversarial generative network for super-resolution of endoscopic images	Improve low-resolution endoscopic images	cGAN-based framework. MSF module used for multi-scale feature extraction Relative Discriminator used for realism comparison MSL Loss used for improving perceptual quality and noise suppression	Kvasir dataset + Private gastrointestinal endoscopic dataset	GAN	PSNR, SSIM, PIQM, LPIPS	[26]
Akbar et al. (2024)	Comparative Study: GANs vs Diffusion Models for Medical Image Generation (Speed and Quality)	Comparison of GANs and diffusion models (speed: GAN ~10 min vs Diffusion ~1.5 days)	GAN vs Diffusion model comparison study				[120]
Rombach et al. (2022)	High-Resolution Image Synthesis with Latent Diffusion Models	Propose an efficient latent diffusion model for high-resolution image generation and synthesis with improved quality	Latent Diffusion Model (LDM)				[81]
Zhang et al. (2023)	Adding Conditional Control to Text-to-Image Diffusion Models	Propose ControlNet to incorporate spatial conditions into pretrained text-to-image diffusion models	ControlNet with Stable Diffusion				[64]
Ho et al. (2020)	Denoising Diffusion Probabilistic Models	Introduces the DDPM framework for high-quality image generation	Denoising Diffusion Probabilistic Models (DDPM)				[3]
Kingma et al. (2019)	An Introduction to Variational Autoencoders	Introduce VAEs as a framework for deep latent-variable models	Encoder-decoder, ELBO optimization, reparameterization trick				[1]
Mao et al. (2017)	Least squares generative adversarial networks.	Adversarial NetworksFix vanishing gradient problem in regular GANs	Least Squares Generative Adversarial Networks (LSGANs), which adopt the least squares loss function for the discriminator				[103]
Arjovsky et al. (2017)	Wasserstein Generative Adversarial Networks	Improve GAN training stability, avoid mode collaps	Wasserstein GAN (WGAN) based on Wasserstein distance. Uses a critic instead of a discriminator for more stable training.				[47]
Gulrajani et al. (2017)	Improved training of wasserstein gans.	Addresses training instability caused by weight clipping in WGAN	WGAN-GP: gradient penalty on critic				[104]
Qi et al. (2020)	Loss Sensitive GAN with Lipschitz Regularity for Stable GAN Training	Improve generalization with limited training data	LS-GAN: Lipschitz-regularized loss function, margin-based real/fake separation				[105]
Miyato et al. (2018)	Spectral Normalization for Generative Adversarial Networks	Addresses GAN training instability using spectral normalization for stable and efficient discriminator training.	Spectral Normalization GAN (SN-GAN). Applies spectral normalization to the discriminator weights to stabilize training.				[124]
Karras et al. (2019)	A Style-Based Generator Architecture for Generative Adversarial Networks	Improve control and quality of image generation	StyleGAN: style-based generator, mapping network, AdaIN				[37]
Zhu et al. (2017)	Unpaired Image-to-Image Translation Using Cycle-Consistent Adversarial Networks	Translate images between domains without paired data	CycleGAN: dual generators/discriminators with cycle-consistency loss				[36]
Deo, Y. et al. (2025)	Metrics that matter: Evaluating image quality metrics for medical image generation	Examines the reliability of image quality metrics for synthetic medical imaging					[121]
